# Supplementary material for: Weaning Alters Intestinal Gene Expression Involved in Nutrient Metabolism by Shaping Gut Microbiota in Pigs
Source: Front Microbiol. 2020 Apr 17;11:694. doi: 10.3389/fmicb.2020.00694 (PMC7181064; doi:10.3389/fmicb.2020.00694)
Supplement: Supplementary file 2 [file Data_Sheet_2.xlsx]

## Sheet: Table S4
	Supplementary Table 4. Differentially expressed genes (DEGs) between sucking piglets and weaned piglets.
	Item	Gene name	Description	FC	Log2(FC)	P-value	Regulation
	1	FABP6	gastrotropin [Source:RefSeq peptide;Acc:NP_999380]	338.877	8.40462	0.0161556	up
	2	LOC100517891	NA	97.8146	6.61198	0.0390498	up
	3	ENSSSCG00000007387	NA	74.1418	6.21221	0.0314344	up
	4	C10orf99	chromosome 10 open reading frame 99 [Source:HGNC Symbol;Acc:HGNC:31428]	33.0117	5.04491	0.00928427	up
	5	ENSSSCG00000021903	NA	23.8491	4.57586	0.0393151	up
	6	ENSSSCG00000022258	NA	20.667	4.36926	0.00707665	up
	7	ENSSSCG00000026317	NA	9.1392	3.19207	0.00360411	up
	8	GPX2	glutathione peroxidase 2 [Source:HGNC Symbol;Acc:HGNC:4554]	8.28702	3.05085	0.0345	up
	9	ENSSSCG00000031023	NA	8.14988	3.02678	0.0150251	up
	10	ENSSSCG00000029057	NA	6.99211	2.80573	0.0472177	up
	11	GALNT12	polypeptide N-acetylgalactosaminyltransferase 12 [Source:HGNC Symbol;Acc:HGNC:19877]	5.86651	2.5525	0.00330652	up
	12	PRSS23	protease, serine 23 [Source:HGNC Symbol;Acc:HGNC:14370]	5.83446	2.5446	0.0471794	up
	13	ENSSSCG00000021813	NA	5.75838	2.52566	0.0343776	up
	14	ENSSSCG00000025267	chloride anion exchanger [Source:RefSeq peptide;Acc:NP_001123720]	5.6215	2.49096	0.0303577	up
	15	PYY	peptide YY [Source:HGNC Symbol;Acc:HGNC:9748]	5.40662	2.43473	0.0201108	up
	16	ENSSSCG00000024079	NA	5.18166	2.37341	0.000901531	up
	17	ENSSSCG00000028056	NA	5.12505	2.35757	0.0295904	up
	18	ENSSSCG00000023044	NA	4.60929	2.20455	0.00398629	up
	19	C4BPA	NA	4.60884	2.2044	0.0202785	up
	20	ENHO	energy homeostasis associated [Source:HGNC Symbol;Acc:HGNC:24838]	4.60639	2.20364	0.0116153	up
	21	SDC1	syndecan-1 precursor [Source:RefSeq peptide;Acc:NP_001230119]	4.55212	2.18654	0.00911689	up
	22	SOD3	extracellular superoxide dismutase precursor [Source:RefSeq peptide;Acc:NP_001072156]	4.41044	2.14092	0.0360822	up
	23	ENSSSCG00000029627	NA	4.33745	2.11685	0.0142058	up
	24	KCNN4	potassium channel, calcium activated intermediate/small conductance subfamily N alpha, member 4 [Source:HGNC Symbol;Acc:HGNC:6293]	4.27565	2.09615	0.0301877	up
	25	SNORD57	Small nucleolar RNA SNORD57 [Source:RFAM;Acc:RF00274]	4.19545	2.06883	0.0369341	up
	26	NEURL3	neuralized E3 ubiquitin protein ligase 3 [Source:HGNC Symbol;Acc:HGNC:25162]	4.0246	2.00885	0.02007	up
	27	C19orf53	chromosome 19 open reading frame 53 [Source:HGNC Symbol;Acc:HGNC:24991]	3.97864	1.99228	0.0142114	up
	28	CFD	complement factor D [Source:HGNC Symbol;Acc:HGNC:2771]	3.968	1.98841	0.000638383	up
	29	CEBPZOS	CEBPZ opposite strand [Source:HGNC Symbol;Acc:HGNC:49288]	3.77222	1.91541	0.002598	up
	30	SLC1A5	solute carrier family 1 member 5 [Source:HGNC Symbol;Acc:HGNC:10943]	3.71954	1.89512	0.0346099	up
	31	HES6	hes family bHLH transcription factor 6 [Source:HGNC Symbol;Acc:HGNC:18254]	3.65585	1.87021	0.047571	up
	32	MRPS2	mitochondrial ribosomal protein S2 [Source:HGNC Symbol;Acc:HGNC:14495]	3.59568	1.84627	0.0310504	up
	33	ENSSSCG00000025044	NA	3.56599	1.8343	0.0265467	up
	34	PLSCR4	phospholipid scramblase 4 [Source:HGNC Symbol;Acc:HGNC:16497]	3.51691	1.81431	0.026965	up
	35	FAM222B	family with sequence similarity 222 member B [Source:HGNC Symbol;Acc:HGNC:25563]	3.50495	1.80939	0.0163681	up
	36	ENSSSCG00000022204	NA	3.40251	1.7666	0.00467782	up
	37	SLC51A	solute carrier family 51 alpha subunit [Source:HGNC Symbol;Acc:HGNC:29955]	3.36189	1.74927	0.04931	up
	38	SNORD21	Small nucleolar RNA SNORD21 [Source:RFAM;Acc:RF00068]	3.34353	1.74137	0.00398193	up
	39	FAM167B	family with sequence similarity 167 member B [Source:HGNC Symbol;Acc:HGNC:28133]	3.28078	1.71404	0.0282328	up
	40	CDC25B	cell division cycle 25B [Source:HGNC Symbol;Acc:HGNC:1726]	3.2714	1.70991	0.00844997	up
	41	ENSSSCG00000000263	NA	3.22475	1.68919	0.0179598	up
	42	ETV4	ETS variant 4 [Source:HGNC Symbol;Acc:HGNC:3493]	3.15331	1.65687	0.0305219	up
	43	ENSSSCG00000030364	NA	3.10646	1.63527	0.0256334	up
	44	EXOSC6	exosome component 6 [Source:HGNC Symbol;Acc:HGNC:19055]	3.00401	1.58689	0.0218636	up
	45	NR1H4	nuclear receptor subfamily 1 group H member 4 [Source:HGNC Symbol;Acc:HGNC:7967]	2.99748	1.58375	0.0323707	up
	46	IRF7	interferon regulatory factor 7 [Source:HGNC Symbol;Acc:HGNC:6122]	2.9922	1.58121	0.046233	up
	47	TRH	thyrotropin releasing hormone [Source:HGNC Symbol;Acc:HGNC:12298]	2.98238	1.57646	0.0326254	up
	48	ENSSSCG00000023611	NA	2.97572	1.57324	0.0167563	up
	49	CLEC3B	C-type lectin domain family 3 member B [Source:HGNC Symbol;Acc:HGNC:11891]	2.97094	1.57092	0.0162086	up
	50	FBXO31	F-box protein 31 [Source:HGNC Symbol;Acc:HGNC:16510]	2.96704	1.56903	0.010537	up
	51	TFEB	transcription factor EB [Source:HGNC Symbol;Acc:HGNC:11753]	2.95799	1.56462	0.00683922	up
	52	ENSSSCG00000017938	NA	2.95562	1.56346	0.0016753	up
	53	ENSSSCG00000028736	NA	2.92409	1.54799	0.042739	up
	54	DOK1	docking protein 1 [Source:HGNC Symbol;Acc:HGNC:2990]	2.89972	1.53592	0.0184775	up
	55	GLS	glutaminase [Source:HGNC Symbol;Acc:HGNC:4331]	2.87171	1.52191	0.00205933	up
	56	OLR1	oxidized low density lipoprotein (lectin-like) receptor 1 [Source:HGNC Symbol;Acc:HGNC:8133]	2.86531	1.51869	0.00374527	up
	57	HSD11B2	hydroxysteroid (11-beta) dehydrogenase 2 [Source:HGNC Symbol;Acc:HGNC:5209]	2.81366	1.49245	0.039381	up
	58	EGFL7	EGF like domain multiple 7 [Source:HGNC Symbol;Acc:HGNC:20594]	2.79209	1.48134	0.0182973	up
	59	ENSSSCG00000029414	NA	2.75792	1.46358	0.0265282	up
	60	FOSL1	FOS like 1, AP-1 transcription factor subunit [Source:HGNC Symbol;Acc:HGNC:13718]	2.75397	1.46151	0.0316417	up
	61	C16orf91	chromosome 16 open reading frame 91 [Source:HGNC Symbol;Acc:HGNC:27558]	2.7383	1.45328	0.0466374	up
	62	ENSSSCG00000006167	NA	2.71738	1.44222	0.0234647	up
	63	ENSSSCG00000029002	NA	2.71043	1.43852	0.00563458	up
	64	ENSSSCG00000030160	NA	2.68776	1.42641	0.0247727	up
	65	FAM129B	family with sequence similarity 129 member B [Source:HGNC Symbol;Acc:HGNC:25282]	2.68205	1.42333	0.00718495	up
	66	ENSSSCG00000029134	NA	2.67558	1.41985	0.0137859	up
	67	CD93	CD93 molecule [Source:HGNC Symbol;Acc:HGNC:15855]	2.66505	1.41416	0.0105384	up
	68	PRPH	peripherin [Source:HGNC Symbol;Acc:HGNC:9461]	2.66228	1.41266	0.0374631	up
	69	ENSSSCG00000029944	fatty acid synthase [Source:RefSeq peptide;Acc:NP_001093400]	2.65323	1.40775	0.0224416	up
	70	FOLR2	folate receptor beta [Source:HGNC Symbol;Acc:HGNC:3793]	2.62609	1.39291	0.0172766	up
	71	TMEM101	transmembrane protein 101 [Source:HGNC Symbol;Acc:HGNC:28653]	2.60756	1.3827	0.0247114	up
	72	SLC9A3R2	Na(+)/H(+) exchange regulatory cofactor NHE-RF2 [Source:RefSeq peptide;Acc:NP_001131111]	2.60256	1.37993	0.0138113	up
	73	KIAA0513	KIAA0513 [Source:HGNC Symbol;Acc:HGNC:29058]	2.5942	1.37529	0.0145111	up
	74	ENSSSCG00000013046	NA	2.59359	1.37495	0.0337666	up
	75	TNKS1BP1	tankyrase 1 binding protein 1 [Source:HGNC Symbol;Acc:HGNC:19081]	2.59046	1.37321	0.00448522	up
	76	LZTS2	leucine zipper tumor suppressor 2 [Source:HGNC Symbol;Acc:HGNC:29381]	2.58371	1.36945	0.00188656	up
	77	PKIG	cAMP-dependent protein kinase inhibitor gamma [Source:HGNC Symbol;Acc:HGNC:9019]	2.57835	1.36645	0.0289032	up
	78	ENSSSCG00000027859	NA	2.57778	1.36613	0.0469565	up
	79	WDR34	WD repeat domain 34 [Source:HGNC Symbol;Acc:HGNC:28296]	2.57391	1.36396	0.0294006	up
	80	PLSCR3	phospholipid scramblase 3 [Source:HGNC Symbol;Acc:HGNC:16495]	2.56817	1.36074	0.00789944	up
	81	KRT19	keratin 19 [Source:HGNC Symbol;Acc:HGNC:6436]	2.56507	1.359	0.00755121	up
	82	ENSSSCG00000024076	NA	2.56484	1.35887	0.00691644	up
	83	ENSSSCG00000006455	NA	2.52329	1.33531	0.0476097	up
	84	ENSSSCG00000023610	NA	2.51396	1.32996	0.000222387	up
	85	CREB3L1	cAMP responsive element binding protein 3 like 1 [Source:HGNC Symbol;Acc:HGNC:18856]	2.51016	1.32778	0.0311972	up
	86	ENSSSCG00000011429	NA	2.50703	1.32598	0.00755828	up
	87	CFP	complement factor properdin [Source:HGNC Symbol;Acc:HGNC:8864]	2.4961	1.31968	0.00586999	up
	88	RPUSD1	RNA pseudouridylate synthase domain containing 1 [Source:HGNC Symbol;Acc:HGNC:14173]	2.48018	1.31045	0.0185519	up
	89	SNORD26	Small nucleolar RNA SNORD26 [Source:RFAM;Acc:RF00087]	2.47999	1.31033	0.00863452	up
	90	ENSSSCG00000022301	NA	2.4683	1.30352	0.00463097	up
	91	HIST1H1B	histone cluster 1 H1 family member b [Source:HGNC Symbol;Acc:HGNC:4719]	2.46748	1.30304	0.0124198	up
	92	ENSSSCG00000030202	NA	2.45908	1.29812	0.0356524	up
	93	ENSSSCG00000001596	NA	2.45856	1.29782	0.0201376	up
	94	DAGLA	diacylglycerol lipase alpha [Source:HGNC Symbol;Acc:HGNC:1165]	2.45406	1.29517	0.00430198	up
	95	SNORD33	Small nucleolar RNA Z195/SNORD33/SNORD32 family [Source:RFAM;Acc:RF00133]	2.45037	1.293	0.0266306	up
	96	ENSSSCG00000030357	NA	2.43979	1.28676	0.015923	up
	97	GNG11	G protein subunit gamma 11 [Source:HGNC Symbol;Acc:HGNC:4403]	2.4371	1.28516	0.0410412	up
	98	BCAR1	BCAR1, Cas family scaffolding protein [Source:HGNC Symbol;Acc:HGNC:971]	2.43642	1.28476	0.0151358	up
	99	ENSSSCG00000000254	NA	2.42619	1.27869	0.0301689	up
	100	B3GNTL1	UDP-GlcNAc:betaGal beta-1,3-N-acetylglucosaminyltransferase-like 1 [Source:HGNC Symbol;Acc:HGNC:21727]	2.42332	1.27699	0.00636632	up
	101	SLC39A13	solute carrier family 39 member 13 [Source:HGNC Symbol;Acc:HGNC:20859]	2.41148	1.26992	0.00339108	up
	102	GADD45G	growth arrest and DNA damage inducible gamma [Source:HGNC Symbol;Acc:HGNC:4097]	2.41098	1.26962	0.0157445	up
	103	MXRA8	matrix remodeling associated 8 [Source:HGNC Symbol;Acc:HGNC:7542]	2.41072	1.26946	0.00698865	up
	104	ENSSSCG00000025176	NA	2.41051	1.26934	0.0426174	up
	105	MFAP2	microfibrillar associated protein 2 [Source:HGNC Symbol;Acc:HGNC:7033]	2.40428	1.2656	0.0485295	up
	106	NUDT16L1	nudix hydrolase 16 like 1 [Source:HGNC Symbol;Acc:HGNC:28154]	2.39962	1.26281	0.0313046	up
	107	ENSSSCG00000023160	NA	2.38804	1.25583	0.0209486	up
	108	PTPN1	tyrosine-protein phosphatase non-receptor type 1 [Source:RefSeq peptide;Acc:NP_001106906]	2.37203	1.24612	0.0461871	up
	109	ENSSSCG00000012240	NA	2.37123	1.24563	0.00932101	up
	110	PKMYT1	membrane-associated tyrosine- and threonine-specific cdc2-inhibitory kinase [Source:RefSeq peptide;Acc:NP_001152782]	2.36936	1.24449	0.0425341	up
	111	PEMT	phosphatidylethanolamine N-methyltransferase [Source:HGNC Symbol;Acc:HGNC:8830]	2.36707	1.2431	0.00416104	up
	112	ENSSSCG00000018705	NA	2.36072	1.23923	0.0387278	up
	113	WRB	tryptophan rich basic protein [Source:HGNC Symbol;Acc:HGNC:12790]	2.35582	1.23623	0.00962223	up
	114	ANXA8	NA	2.35558	1.23608	0.0335537	up
	115	ENSSSCG00000022553	NA	2.35238	1.23412	0.0152332	up
	116	UNC13D	unc-13 homolog D [Source:HGNC Symbol;Acc:HGNC:23147]	2.33508	1.22347	0.030946	up
	117	SNORA17	Small nucleolar RNA SNORA17 [Source:RFAM;Acc:RF00560]	2.33131	1.22114	0.0413592	up
	118	ENSSSCG00000007027	NA	2.32941	1.21996	0.0102522	up
	119	CD44	CD44 molecule (Indian blood group) [Source:HGNC Symbol;Acc:HGNC:1681]	2.32735	1.21869	0.018758	up
	120	IGSF8	immunoglobulin superfamily member 8 [Source:HGNC Symbol;Acc:HGNC:17813]	2.32716	1.21857	0.00672067	up
	121	FAM189A2	family with sequence similarity 189 member A2 [Source:HGNC Symbol;Acc:HGNC:24820]	2.3088	1.20715	0.00198117	up
	122	HID1	HID1 domain containing [Source:HGNC Symbol;Acc:HGNC:15736]	2.30774	1.20648	0.0141481	up
	123	TXLNA	NA	2.30726	1.20618	0.00478004	up
	124	PTPRCAP	protein tyrosine phosphatase, receptor type C associated protein [Source:HGNC Symbol;Acc:HGNC:9667]	2.30609	1.20545	0.00270463	up
	125	KANK3	KN motif and ankyrin repeat domains 3 [Source:HGNC Symbol;Acc:HGNC:24796]	2.30137	1.2025	0.0342386	up
	126	CD33	NA	2.30038	1.20187	0.0275611	up
	127	TMEM109	transmembrane protein 109 [Source:HGNC Symbol;Acc:HGNC:28771]	2.29413	1.19795	0.00950311	up
	128	TCIRG1	T-cell immune regulator 1, ATPase H+ transporting V0 subunit a3 [Source:HGNC Symbol;Acc:HGNC:11647]	2.28054	1.18937	0.0179981	up
	129	ENSSSCG00000005927	NA	2.27913	1.18849	0.00959834	up
	130	CHTF18	chromosome transmission fidelity factor 18 [Source:HGNC Symbol;Acc:HGNC:18435]	2.27845	1.18805	0.0317367	up
	131	HEBP2	heme binding protein 2 [Source:HGNC Symbol;Acc:HGNC:15716]	2.27838	1.18801	0.00902702	up
	132	ENSSSCG00000023744	NA	2.27285	1.1845	0.016945	up
	133	BCAM	basal cell adhesion molecule (Lutheran blood group) [Source:HGNC Symbol;Acc:HGNC:6722]	2.2689	1.18199	0.041288	up
	134	ENSSSCG00000027691	NA	2.26871	1.18187	0.00725965	up
	135	ZSWIM4	zinc finger SWIM-type containing 4 [Source:HGNC Symbol;Acc:HGNC:25704]	2.26364	1.17865	0.0125713	up
	136	BRAT1	BRCA1 associated ATM activator 1 [Source:HGNC Symbol;Acc:HGNC:21701]	2.2631	1.1783	0.00604945	up
	137	ENSSSCG00000012901	NA	2.26177	1.17745	0.0422282	up
	138	ENSSSCG00000007764	NA	2.25611	1.17384	0.00319785	up
	139	CDT1	chromatin licensing and DNA replication factor 1 [Source:HGNC Symbol;Acc:HGNC:24576]	2.25335	1.17207	0.0284412	up
	140	AP5Z1	adaptor related protein complex 5 zeta 1 subunit [Source:HGNC Symbol;Acc:HGNC:22197]	2.2519	1.17115	0.0262544	up
	141	ENSSSCG00000022750	NA	2.25157	1.17093	0.000285772	up
	142	BOP1	block of proliferation 1 [Source:HGNC Symbol;Acc:HGNC:15519]	2.25011	1.17	0.0207175	up
	143	RHBDF2	rhomboid 5 homolog 2 [Source:HGNC Symbol;Acc:HGNC:20788]	2.24513	1.1668	0.0289519	up
	144	POLD1	DNA polymerase delta 1, catalytic subunit [Source:HGNC Symbol;Acc:HGNC:9175]	2.24248	1.16509	0.030784	up
	145	ENSSSCG00000007944	NA	2.24108	1.16419	0.00865833	up
	146	MRPS26	mitochondrial ribosomal protein S26 [Source:HGNC Symbol;Acc:HGNC:14045]	2.23653	1.16126	0.0170908	up
	147	MISP	mitotic spindle positioning [Source:HGNC Symbol;Acc:HGNC:27000]	2.23531	1.16048	0.00300491	up
	148	SCAF1	SR-related CTD associated factor 1 [Source:HGNC Symbol;Acc:HGNC:30403]	2.23527	1.16045	0.027735	up
	149	ENSSSCG00000024255	NA	2.23202	1.15835	0.00961548	up
	150	ENSSSCG00000007794	NA	2.22924	1.15655	0.0278952	up
	151	ENSSSCG00000023363	NA	2.22699	1.1551	0.0150197	up
	152	ST5	suppression of tumorigenicity 5 [Source:HGNC Symbol;Acc:HGNC:11350]	2.22297	1.15249	0.0469924	up
	153	FDXR	ferredoxin reductase [Source:HGNC Symbol;Acc:HGNC:3642]	2.22167	1.15164	0.00997645	up
	154	ENSSSCG00000011333	NA	2.21908	1.14996	0.0248745	up
	155	CARS	cysteinyl-tRNA synthetase [Source:HGNC Symbol;Acc:HGNC:1493]	2.2149	1.14724	0.00195631	up
	156	ENSSSCG00000023949	NA	2.21207	1.1454	0.0434261	up
	157	PLA2G2D	phospholipase A2 group IID [Source:HGNC Symbol;Acc:HGNC:9033]	2.2117	1.14515	0.0126437	up
	158	ABCB8	ATP binding cassette subfamily B member 8 [Source:HGNC Symbol;Acc:HGNC:49]	2.20641	1.1417	0.00337562	up
	159	BCL7C	BCL tumor suppressor 7C [Source:HGNC Symbol;Acc:HGNC:1006]	2.20576	1.14128	0.0409794	up
	160	SMTN	smoothelin [Source:HGNC Symbol;Acc:HGNC:11126]	2.201	1.13816	0.0449165	up
	161	PKN3	protein kinase N3 [Source:HGNC Symbol;Acc:HGNC:17999]	2.19511	1.13429	0.0295503	up
	162	CCR7	C-C motif chemokine receptor 7 [Source:HGNC Symbol;Acc:HGNC:1608]	2.18893	1.13022	0.0441165	up
	163	NDRG1	N-myc downstream regulated 1 [Source:HGNC Symbol;Acc:HGNC:7679]	2.18597	1.12827	0.0117938	up
	164	EMC9	ER membrane protein complex subunit 9 [Source:HGNC Symbol;Acc:HGNC:20273]	2.18282	1.12619	0.0184692	up
	165	TEAD4	TEA domain family member 4 [Source:HGNC Symbol;Acc:HGNC:11717]	2.18184	1.12555	0.0319247	up
	166	GRN	granulin [Source:HGNC Symbol;Acc:HGNC:4601]	2.1803	1.12452	0.0371462	up
	167	ITPR3	inositol 1,4,5-trisphosphate receptor type 3 [Source:HGNC Symbol;Acc:HGNC:6182]	2.17868	1.12345	0.0193866	up
	168	ENSSSCG00000027302	NA	2.17507	1.12106	0.00664943	up
	169	ENSSSCG00000023333	NA	2.17304	1.11971	0.0196351	up
	170	DBNDD2	NA	2.16621	1.11517	0.035606	up
	171	PUSL1	pseudouridylate synthase-like 1 [Source:HGNC Symbol;Acc:HGNC:26914]	2.15874	1.11019	0.0200852	up
	172	ENSSSCG00000010855	NA	2.15691	1.10896	0.0359729	up
	173	ENSSSCG00000027897	NA	2.15201	1.10569	0.0140698	up
	174	TMEM173	transmembrane protein 173 [Source:HGNC Symbol;Acc:HGNC:27962]	2.1506	1.10474	0.00101577	up
	175	INTS5	integrator complex subunit 5 [Source:HGNC Symbol;Acc:HGNC:29352]	2.14684	1.10222	0.0306896	up
	176	TSTD1	thiosulfate sulfurtransferase like domain containing 1 [Source:HGNC Symbol;Acc:HGNC:35410]	2.14527	1.10116	0.0133907	up
	177	NFATC4	nuclear factor of activated T-cells 4 [Source:HGNC Symbol;Acc:HGNC:7778]	2.14288	1.09955	0.0393011	up
	178	CHPF	chondroitin polymerizing factor [Source:HGNC Symbol;Acc:HGNC:24291]	2.1428	1.0995	0.0153305	up
	179	OSBPL5	oxysterol binding protein like 5 [Source:HGNC Symbol;Acc:HGNC:16392]	2.14041	1.09789	0.0122187	up
	180	ZMYM3	NA	2.14028	1.0978	0.0354507	up
	181	C6	complement C6 [Source:HGNC Symbol;Acc:HGNC:1339]	2.13525	1.0944	0.00953422	up
	182	ENSSSCG00000011330	NA	2.13281	1.09275	0.0471763	up
	183	C11orf68	chromosome 11 open reading frame 68 [Source:HGNC Symbol;Acc:HGNC:28801]	2.12022	1.08422	0.020287	up
	184	ENSSSCG00000011993	NA	2.118	1.0827	0.0176598	up
	185	FILIP1L	filamin A interacting protein 1 like [Source:HGNC Symbol;Acc:HGNC:24589]	2.11646	1.08166	0.00537787	up
	186	ENSSSCG00000027675	NA	2.11419	1.0801	0.0499377	up
	187	PKDCC	protein kinase domain containing, cytoplasmic [Source:HGNC Symbol;Acc:HGNC:25123]	2.11343	1.07959	0.0109952	up
	188	FAAP100	Fanconi anemia core complex associated protein 100 [Source:HGNC Symbol;Acc:HGNC:26171]	2.11275	1.07912	0.00382894	up
	189	ENSSSCG00000000034	NA	2.11249	1.07894	0.030267	up
	190	TPST2	tyrosylprotein sulfotransferase 2 [Source:HGNC Symbol;Acc:HGNC:12021]	2.11248	1.07894	0.00529929	up
	191	PIGQ	phosphatidylinositol glycan anchor biosynthesis class Q [Source:HGNC Symbol;Acc:HGNC:14135]	2.11114	1.07802	0.0161866	up
	192	HOXB6	homeobox B6 [Source:HGNC Symbol;Acc:HGNC:5117]	2.1107	1.07772	0.0228009	up
	193	ENSSSCG00000002650	NA	2.11065	1.07769	0.0322763	up
	194	TSPAN4	tetraspanin 4 [Source:HGNC Symbol;Acc:HGNC:11859]	2.10517	1.07394	0.0341605	up
	195	ENSSSCG00000007558	NA	2.10228	1.07196	0.00206281	up
	196	ENSSSCG00000020703	NA	2.09077	1.06403	0.0377202	up
	197	PARP10	poly(ADP-ribose) polymerase family member 10 [Source:HGNC Symbol;Acc:HGNC:25895]	2.08935	1.06305	0.0374418	up
	198	MIIP	migration and invasion inhibitory protein [Source:HGNC Symbol;Acc:HGNC:25715]	2.07582	1.05368	0.0309786	up
	199	ENSSSCG00000030454	NA	2.0738	1.05228	0.00537527	up
	200	CFI	complement factor I [Source:HGNC Symbol;Acc:HGNC:5394]	2.06866	1.04869	0.0239517	up
	201	ENSSSCG00000001510	NA	2.06527	1.04633	0.0219121	up
	202	ENSSSCG00000007999	NA	2.06361	1.04517	0.0154189	up
	203	H2AFZ	H2A histone family member Z [Source:HGNC Symbol;Acc:HGNC:4741]	2.06258	1.04445	0.0175082	up
	204	RHBDL1	rhomboid like 1 [Source:HGNC Symbol;Acc:HGNC:10007]	2.06022	1.0428	0.00840706	up
	205	ENSSSCG00000017922	NA	2.05962	1.04238	0.0272507	up
	206	LRRC24	leucine rich repeat containing 24 [Source:HGNC Symbol;Acc:HGNC:28947]	2.05908	1.042	0.0353343	up
	207	TCOF1	treacle ribosome biogenesis factor 1 [Source:HGNC Symbol;Acc:HGNC:11654]	2.05228	1.03723	0.00955755	up
	208	JUP	junction plakoglobin [Source:HGNC Symbol;Acc:HGNC:6207]	2.05196	1.037	0.0215455	up
	209	KIF12	kinesin family member 12 [Source:HGNC Symbol;Acc:HGNC:21495]	2.05123	1.03649	0.0193524	up
	210	ENSSSCG00000013066	NA	2.05056	1.03602	0.0226854	up
	211	MESDC1	mesoderm development candidate 1 [Source:HGNC Symbol;Acc:HGNC:13519]	2.04759	1.03393	0.000772976	up
	212	ST14	suppression of tumorigenicity 14 [Source:HGNC Symbol;Acc:HGNC:11344]	2.04508	1.03216	0.00579435	up
	213	CDC42SE1	CDC42 small effector 1 [Source:HGNC Symbol;Acc:HGNC:17719]	2.04212	1.03007	0.00526757	up
	214	CLTB	clathrin light chain B [Source:HGNC Symbol;Acc:HGNC:2091]	2.03373	1.02413	0.0222867	up
	215	GNAT1	G protein subunit alpha transducin 1 [Source:HGNC Symbol;Acc:HGNC:4393]	2.03108	1.02225	0.028484	up
	216	ENSSSCG00000025713	NA	2.03013	1.02157	0.00389594	up
	217	RHBDF1	NA	2.02673	1.01915	0.0220717	up
	218	ENSSSCG00000023077	NA	2.02606	1.01867	0.0461321	up
	219	ARRB1	arrestin beta 1 [Source:HGNC Symbol;Acc:HGNC:711]	2.02506	1.01797	0.045904	up
	220	CCDC116	coiled-coil domain containing 116 [Source:HGNC Symbol;Acc:HGNC:26688]	2.02352	1.01686	0.00207871	up
	221	MEN1	menin 1 [Source:HGNC Symbol;Acc:HGNC:7010]	2.02033	1.01459	0.00284591	up
	222	CSF1	macrophage colony-stimulating factor 1 precursor [Source:RefSeq peptide;Acc:NP_001231452]	2.0201	1.01443	0.0211944	up
	223	PTOV1	prostate tumor overexpressed 1 [Source:HGNC Symbol;Acc:HGNC:9632]	2.01898	1.01363	0.000507815	up
	224	ARAP3	ArfGAP with RhoGAP domain, ankyrin repeat and PH domain 3 [Source:HGNC Symbol;Acc:HGNC:24097]	2.01866	1.0134	0.00855549	up
	225	CLEC1A	C-type lectin domain family 1 member A [Source:HGNC Symbol;Acc:HGNC:24355]	2.01743	1.01252	0.0272068	up
	226	ITGB4	integrin subunit beta 4 [Source:HGNC Symbol;Acc:HGNC:6158]	2.01719	1.01234	0.00206844	up
	227	MAP3K6	mitogen-activated protein kinase kinase kinase 6 [Source:HGNC Symbol;Acc:HGNC:6858]	2.01225	1.00881	0.00228554	up
	228	WDR18	WD repeat domain 18 [Source:HGNC Symbol;Acc:HGNC:17956]	2.01123	1.00808	0.0462285	up
	229	VPS37D	VPS37D, ESCRT-I subunit [Source:HGNC Symbol;Acc:HGNC:18287]	2.01048	1.00754	0.0358899	up
	230	C1QTNF5	C1q and tumor necrosis factor related protein 5 [Source:HGNC Symbol;Acc:HGNC:14344]	2.00923	1.00664	0.0382354	up
	231	ENSSSCG00000024500	NA	2.00693	1.00499	0.0012408	up
	232	MAP1S	microtubule associated protein 1S [Source:HGNC Symbol;Acc:HGNC:15715]	2.00561	1.00404	0.0104476	up
	233	P4HTM	prolyl 4-hydroxylase, transmembrane [Source:HGNC Symbol;Acc:HGNC:28858]	2.00302	1.00218	0.0391867	up
	234	RPL13	ribosomal protein L13 [Source:HGNC Symbol;Acc:HGNC:10303]	2.00186	1.00134	0.0306767	up
	235	ENSSSCG00000030013	00052(Galactose metabolism);04973(Carbohydrate digestion and absorption)	0.0138234	-6.17674	0.000228047	down
	236	S100G	04978(Mineral absorption)	0.0259449	-5.26841	0.00491437	down
	237	ENSSSCG00000025609	NA	0.0642548	-3.96005	0.00785934	down
	238	LEAP2	NA	0.0728906	-3.77812	0.0341151	down
	239	ENSSSCG00000027898	04020(Calcium signaling pathway);04024(cAMP signaling pathway);04022(cGMP - PKG signaling pathway);04261(Adrenergic signaling in cardiomyocytes);04970(Salivary secretion);04972(Pancreatic secretion)	0.0751366	-3.73434	0.0298266	down
	240	ENSSSCG00000016040	04978(Mineral absorption)	0.0795674	-3.65168	0.010856	down
	241	AQP10	NA	0.0804226	-3.63625	0.0106476	down
	242	TRPV6	04970(Salivary secretion);04978(Mineral absorption)	0.0959587	-3.38144	0.00699282	down
	243	ENSSSCG00000028896	NA	0.100217	-3.31881	0.0026215	down
	244	ENSSSCG00000027157	04978(Mineral absorption)	0.110426	-3.17884	0.0101701	down
	245	FABP1	03320(PPAR signaling pathway);04975(Fat digestion and absorption)	0.119529	-3.06457	0.0292863	down
	246	MOCS3	04122(Sulfur relay system)	0.120138	-3.05724	0.0376026	down
	247	ENSSSCG00000027221	04978(Mineral absorption)	0.121912	-3.03609	0.0102867	down
	248	GFRA3	NA	0.128411	-2.96116	0.00783085	down
	249	AHCYL2	00270(Cysteine and methionine metabolism)	0.139661	-2.84	0.0249053	down
	250	ENSSSCG00000029867	NA	0.146141	-2.77457	0.0406829	down
	251	TMEM65	NA	0.151152	-2.72593	0.0156121	down
	252	ABHD4	NA	0.15186	-2.71919	0.0102731	down
	253	RNF207	NA	0.156124	-2.67923	0.0290232	down
	254	SLC6A4	04726(Serotonergic synapse)	0.162737	-2.61938	0.0277086	down
	255	SLC16A9	NA	0.166104	-2.58984	0.0414406	down
	256	MOV10L1	NA	0.166149	-2.58945	0.0100789	down
	257	ENSSSCG00000005260	NA	0.167069	-2.58149	0.0196757	down
	258	ENSSSCG00000021723	NA	0.168201	-2.57174	0.0367243	down
	259	SLC9A2	NA	0.170289	-2.55394	0.0232778	down
	260	ENSSSCG00000000921	NA	0.172954	-2.53154	0.0246313	down
	261	ENSSSCG00000000214	00564(Glycerophospholipid metabolism)	0.174577	-2.51806	0.00775493	down
	262	ENSSSCG00000028204	00500(Starch and sucrose metabolism)	0.178195	-2.48847	0.0130991	down
	263	SLC46A1	NA	0.182486	-2.45415	0.011225	down
	264	ENSSSCG00000030661	00760(Nicotinate and nicotinamide metabolism)	0.186625	-2.42179	0.045156	down
	265	PAPSS2	NA	0.18666	-2.42152	0.0161028	down
	266	NR1I3	NA	0.188894	-2.40435	0.00180402	down
	267	ENSSSCG00000010006	NA	0.189335	-2.40099	0.0092011	down
	268	GBP5	NA	0.191131	-2.38737	0.0377363	down
	269	TLL2	NA	0.207028	-2.2721	0.00739295	down
	270	EPHX1	00980(Metabolism of xenobiotics by cytochrome P450);04976(Bile secretion);05204(Chemical carcinogenesis)	0.209905	-2.25219	0.0489144	down
	271	ENSSSCG00000005610	NA	0.220178	-2.18326	0.0441965	down
	272	GDPD2	NA	0.221931	-2.17182	0.0136781	down
	273	GATA4	04022(cGMP - PKG signaling pathway);04919(Thyroid hormone signaling pathway)	0.224086	-2.15788	0.00457676	down
	274	ENSSSCG00000011256	NA	0.228263	-2.13123	0.00386879	down
	275	ENSSSCG00000028047	NA	0.234594	-2.09176	0.0396014	down
	276	ENSSSCG00000026275	NA	0.236774	-2.07842	0.0274733	down
	277	MOGAT1	NA	0.237976	-2.07112	0.011461	down
	278	ABAT	00640(Propanoate metabolism);00650(Butanoate metabolism);00250(Alanine, aspartate and glutamate metabolism);00280(Valine, leucine and isoleucine degradation);00410(beta-Alanine metabolism);04727(GABAergic synapse)	0.244317	-2.03318	0.0126733	down
	279	CREB3L3	04668(TNF signaling pathway);04024(cAMP signaling pathway);04022(cGMP - PKG signaling pathway);04151(PI3K-Akt signaling pathway);04152(AMPK signaling pathway);04911(Insulin secretion);04922(Glucagon signaling pathway);04915(Estrogen signaling pathway);04918(Thyroid hormone synthesis);04916(Melanogenesis);04261(Adrenergic signaling in cardiomyocytes);04962(Vasopressin-regulated water reabsorption)…	0.252027	-1.98835	0.0270993	down
	280	ENSSSCG00000022578	NA	0.252936	-1.98316	0.00563862	down
	281	ENSSSCG00000010488	00140(Steroid hormone biosynthesis);00590(Arachidonic acid metabolism);00591(Linoleic acid metabolism);00830(Retinol metabolism);04726(Serotonergic synapse);04750(Inflammatory mediator regulation of TRP channels);05204(Chemical carcinogenesis)	0.255636	-1.96784	0.0281355	down
	282	ENSSSCG00000025291	NA	0.266086	-1.91004	0.0107791	down
	283	C4orf48	NA	0.269746	-1.89032	0.00112447	down
	284	ABCD3	02010(ABC transporters);04146(Peroxisome)	0.270011	-1.88891	0.0431926	down
	285	ENSSSCG00000026081	NA	0.270645	-1.88552	0.012439	down
	286	BST1	00760(Nicotinate and nicotinamide metabolism);04970(Salivary secretion);04972(Pancreatic secretion)	0.274939	-1.86282	0.0426812	down
	287	ENSSSCG00000028351	NA	0.276717	-1.85352	0.0330114	down
	288	ENSSSCG00000028137	NA	0.27711	-1.85147	0.0030632	down
	289	GPD1L	00564(Glycerophospholipid metabolism)	0.281299	-1.82982	0.0199952	down
	290	ENSSSCG00000029221	04978(Mineral absorption)	0.281604	-1.82826	0.0230258	down
	291	PEX11A	04146(Peroxisome)	0.282877	-1.82175	0.0426344	down
	292	ENSSSCG00000027050	NA	0.286822	-1.80177	0.0411959	down
	293	ENSSSCG00000013384	NA	0.292155	-1.7752	0.0332959	down
	294	ENSSSCG00000003802	NA	0.300745	-1.73339	0.0108888	down
	295	ENSSSCG00000016470	04961(Endocrine and other factor-regulated calcium reabsorption)	0.300943	-1.73244	0.0245666	down
	296	SLC25A4	04020(Calcium signaling pathway);04022(cGMP - PKG signaling pathway);05012(Parkinson's disease);05016(Huntington's disease);05166(HTLV-I infection)	0.301023	-1.73205	0.00154746	down
	297	ENSSSCG00000016312	00040(Pentose and glucuronate interconversions);00053(Ascorbate and aldarate metabolism);00500(Starch and sucrose metabolism);00140(Steroid hormone biosynthesis);00830(Retinol metabolism);00860(Porphyrin and chlorophyll metabolism);00980(Metabolism of xenobiotics by cytochrome P450);00982(Drug metabolism - cytochrome P450);00983(Drug metabolism - other enzymes);05204(Chemical carcinogenesis)	0.301533	-1.72961	0.0104634	down
	298	EPRS	00860(Porphyrin and chlorophyll metabolism);00970(Aminoacyl-tRNA biosynthesis)	0.302028	-1.72724	0.0144843	down
	299	SMLR1	NA	0.302169	-1.72657	0.0410201	down
	300	P3H2	NA	0.304639	-1.71483	0.00194321	down
	301	ENSSSCG00000022397	NA	0.305085	-1.71272	0.0296394	down
	302	CBL	04120(Ubiquitin mediated proteolysis);04012(ErbB signaling pathway);04630(Jak-STAT signaling pathway);04144(Endocytosis);04660(T cell receptor signaling pathway);04910(Insulin signaling pathway);05200(Pathways in cancer);05205(Proteoglycans in cancer);05220(Chronic myeloid leukemia);05100(Bacterial invasion of epithelial cells)	0.308682	-1.69581	0.0447948	down
	303	OSBPL1A	NA	0.309716	-1.69098	0.0318213	down
	304	ENSSSCG00000020679	NA	0.310244	-1.68853	0.0359854	down
	305	ENSSSCG00000008107	NA	0.312727	-1.67702	0.00895961	down
	306	PRLR	04630(Jak-STAT signaling pathway);04151(PI3K-Akt signaling pathway);04080(Neuroactive ligand-receptor interaction);04060(Cytokine-cytokine receptor interaction);04917(Prolactin signaling pathway)	0.314648	-1.66819	0.0368323	down
	307	MPC2	NA	0.319337	-1.64685	0.0159827	down
	308	CHN2	NA	0.319765	-1.64492	0.0139026	down
	309	FERMT1	NA	0.323079	-1.63004	0.00181368	down
	310	GCA	NA	0.3246	-1.62327	0.0422548	down
	311	ENSSSCG00000005956	NA	0.32597	-1.61719	0.0250931	down
	312	ENSSSCG00000008595	NA	0.327423	-1.61077	0.0377103	down
	313	TM4SF5	NA	0.328196	-1.60737	0.000231321	down
	314	ACADSB	01212(Fatty acid metabolism);00071(Fatty acid degradation);00280(Valine, leucine and isoleucine degradation)	0.329326	-1.60241	0.0398074	down
	315	ENSSSCG00000002624	NA	0.336208	-1.57258	0.0100445	down
	316	ENSSSCG00000012335	04810(Regulation of actin cytoskeleton)	0.33772	-1.5661	0.0240334	down
	317	ENSSSCG00000030243	NA	0.340632	-1.55371	0.0313067	down
	318	ENSSSCG00000000808	04974(Protein digestion and absorption);04724(Glutamatergic synapse);04727(GABAergic synapse)	0.342286	-1.54672	0.019635	down
	319	PCSK4	NA	0.345543	-1.53306	0.000125781	down
	320	SEC23A	04141(Protein processing in endoplasmic reticulum)	0.346611	-1.52861	0.0111398	down
	321	RASA2	04014(Ras signaling pathway);04010(MAPK signaling pathway);05203(Viral carcinogenesis)	0.346628	-1.52854	0.00103121	down
	322	HIST1H4D	05203(Viral carcinogenesis);05322(Systemic lupus erythematosus);05034(Alcoholism)	0.348735	-1.5198	0.0174237	down
	323	SLC24A4	NA	0.350058	-1.51433	0.0117332	down
	324	AFF4	NA	0.351519	-1.50833	0.0234369	down
	325	ANK3	05205(Proteoglycans in cancer)	0.354202	-1.49736	0.00486832	down
	326	SLC46A3	NA	0.355837	-1.49071	0.0378664	down
	327	LDHA	00010(Glycolysis / Gluconeogenesis);00620(Pyruvate metabolism);00640(Propanoate metabolism);00270(Cysteine and methionine metabolism);04922(Glucagon signaling pathway)	0.362061	-1.46569	0.0185906	down
	328	ENSSSCG00000030187	NA	0.362778	-1.46284	4.75429e-05	down
	329	ENSSSCG00000027458	NA	0.363211	-1.46112	0.0070098	down
	330	SS18L2	NA	0.364553	-1.4558	0.0145985	down
	331	CASP3	04010(MAPK signaling pathway);04668(TNF signaling pathway);04210(Apoptosis);04115(p53 signaling pathway);04650(Natural killer cell mediated cytotoxicity);04726(Serotonergic synapse);05200(Pathways in cancer);05206(MicroRNAs in cancer);05205(Proteoglycans in cancer);05203(Viral carcinogenesis);05210(Colorectal cancer);05010(Alzheimer's disease);05012(Parkinson's disease);05014(Amyotrophic lateral …	0.364738	-1.45507	0.0453343	down
	332	TP53INP2	NA	0.367533	-1.44405	0.03479	down
	333	ENSSSCG00000027014	NA	0.368564	-1.44001	0.0036903	down
	334	ACAD11	NA	0.368758	-1.43926	0.0334371	down
	335	ENSSSCG00000007066	NA	0.369229	-1.43741	0.0334681	down
	336	LBH	NA	0.37107	-1.43024	0.0240112	down
	337	HSD17B11	NA	0.371869	-1.42713	0.0428497	down
	338	GHRL	04024(cAMP signaling pathway);04080(Neuroactive ligand-receptor interaction)	0.372037	-1.42648	0.0396754	down
	339	ENSSSCG00000021348	NA	0.373124	-1.42227	0.0108115	down
	340	ANKRD46	NA	0.37459	-1.41662	0.0168704	down
	341	SLC25A16	NA	0.375234	-1.41414	0.0121388	down
	342	ENSSSCG00000024244	NA	0.375489	-1.41316	0.0308434	down
	343	ENSSSCG00000014194	NA	0.376781	-1.4082	0.021336	down
	344	RPP25	03013(RNA transport);03008(Ribosome biogenesis in eukaryotes)	0.376814	-1.40807	0.0147196	down
	345	EPB41L3	04530(Tight junction)	0.377637	-1.40493	0.015315	down
	346	GCLC	00480(Glutathione metabolism)	0.379672	-1.39718	0.0396547	down
	347	FBP1	01200(Carbon metabolism);00010(Glycolysis / Gluconeogenesis);00030(Pentose phosphate pathway);00051(Fructose and mannose metabolism);04152(AMPK signaling pathway);04910(Insulin signaling pathway)	0.380114	-1.3955	0.0419349	down
	348	CRABP1	NA	0.38292	-1.38489	0.0113081	down
	349	DHRS1	NA	0.383603	-1.38231	0.0261548	down
	350	CIDEC	NA	0.385189	-1.37636	0.0317042	down
	351	ENSSSCG00000026131	NA	0.389747	-1.35939	0.010234	down
	352	RETSAT	00830(Retinol metabolism)	0.396775	-1.33361	0.0123628	down
	353	OTULIN	NA	0.397671	-1.33035	0.0021255	down
	354	SEMA5A	NA	0.397882	-1.32959	0.00101908	down
	355	ENSSSCG00000012829	NA	0.400647	-1.3196	0.0168826	down
	356	NIPSNAP1	NA	0.401258	-1.3174	0.0149605	down
	357	FOXN3	NA	0.402081	-1.31444	0.038319	down
	358	CPT2	01212(Fatty acid metabolism);00071(Fatty acid degradation);03320(PPAR signaling pathway)	0.403492	-1.30939	0.0380812	down
	359	GPR155	NA	0.404884	-1.30442	0.0403736	down
	360	ENSSSCG00000022178	04330(Notch signaling pathway)	0.406223	-1.29966	0.0232839	down
	361	ENSSSCG00000003011	NA	0.406654	-1.29813	0.0470841	down
	362	GBP1	NA	0.407063	-1.29668	0.0348314	down
	363	ENSSSCG00000030645	01212(Fatty acid metabolism);00061(Fatty acid biosynthesis);00071(Fatty acid degradation);04146(Peroxisome);04920(Adipocytokine signaling pathway);03320(PPAR signaling pathway)	0.407558	-1.29492	0.00976222	down
	364	ABHD5	04923(Regulation of lipolysis in adipocyte)	0.407704	-1.29441	0.0217262	down
	365	PCP4L1	NA	0.408179	-1.29273	0.0365554	down
	366	ENSSSCG00000002260	NA	0.408324	-1.29221	0.00751015	down
	367	ENSSSCG00000000613	NA	0.408708	-1.29086	0.0286536	down
	368	ENSSSCG00000029837	NA	0.409356	-1.28857	0.00579314	down
	369	ENSSSCG00000023236	NA	0.413607	-1.27367	0.0332854	down
	370	TTC39C	NA	0.4149	-1.26917	0.0076279	down
	371	ENSSSCG00000012439	NA	0.415877	-1.26577	0.0224086	down
	372	ACP6	NA	0.417053	-1.2617	0.0407341	down
	373	ENSSSCG00000006768	NA	0.41936	-1.25374	0.0287714	down
	374	ENSSSCG00000028260	NA	0.420313	-1.25046	0.0333308	down
	375	HSD17B12	NA	0.422736	-1.24217	0.0276498	down
	376	ENSSSCG00000014252	NA	0.423033	-1.24116	0.00694784	down
	377	ENSSSCG00000004257	NA	0.425373	-1.2332	0.0393391	down
	378	DDHD2	NA	0.425518	-1.23271	0.0331263	down
	379	MEA1	NA	0.426578	-1.22912	0.000494071	down
	380	ENSSSCG00000022526	NA	0.427394	-1.22636	0.0341416	down
	381	CIDEB	NA	0.429416	-1.21955	0.0142857	down
	382	CSNK1A1L	04310(Wnt signaling pathway);04340(Hedgehog signaling pathway)	0.431168	-1.21368	0.00852229	down
	383	CAT	00630(Glyoxylate and dicarboxylate metabolism);00380(Tryptophan metabolism);04068(FoxO signaling pathway);04146(Peroxisome);05014(Amyotrophic lateral sclerosis (ALS))	0.434102	-1.2039	0.0098595	down
	384	CEBPD	NA	0.43546	-1.19939	0.038676	down
	385	CELA2A	04972(Pancreatic secretion);04974(Protein digestion and absorption)	0.436405	-1.19626	0.0447031	down
	386	ENSSSCG00000027658	NA	0.440718	-1.18207	0.0205607	down
	387	IYD	NA	0.441138	-1.1807	0.0429573	down
	388	ENSSSCG00000028431	NA	0.442532	-1.17615	0.0236329	down
	389	ENSSSCG00000021098	NA	0.443921	-1.17162	0.00815588	down
	390	BPNT1	00920(Sulfur metabolism)	0.444436	-1.16995	0.0465615	down
	391	ENSSSCG00000005395	NA	0.444511	-1.16971	0.0489628	down
	392	ENSSSCG00000000371	NA	0.445134	-1.16769	0.0274938	down
	393	ENSSSCG00000023741	NA	0.446313	-1.16387	0.0294251	down
	394	ENSSSCG00000009924	NA	0.447086	-1.16138	0.00643584	down
	395	ENSSSCG00000025421	NA	0.447329	-1.16059	0.0261013	down
	396	SLC35B4	NA	0.447495	-1.16006	0.038809	down
	397	ENSSSCG00000029792	NA	0.448842	-1.15572	0.0389465	down
	398	ENSSSCG00000017685	NA	0.449002	-1.15521	0.0439478	down
	399	ENSSSCG00000009021	NA	0.44977	-1.15274	0.0382726	down
	400	ABCD1	02010(ABC transporters);04146(Peroxisome)	0.450952	-1.14895	0.00495505	down
	401	ENSSSCG00000024876	NA	0.452513	-1.14397	0.0272641	down
	402	ENSSSCG00000026035	NA	0.452823	-1.14298	0.0414313	down
	403	ENSSSCG00000022723	NA	0.453393	-1.14117	0.000207827	down
	404	PRELID3B	NA	0.454881	-1.13644	0.0121376	down
	405	ENSSSCG00000024542	NA	0.455252	-1.13526	0.0175165	down
	406	ENSSSCG00000021350	NA	0.456851	-1.13021	0.014574	down
	407	PGK1	01200(Carbon metabolism);01230(Biosynthesis of amino acids);00010(Glycolysis / Gluconeogenesis)	0.457242	-1.12897	0.00625965	down
	408	ENSSSCG00000027126	NA	0.458393	-1.12534	0.0281757	down
	409	ENSSSCG00000026000	NA	0.458607	-1.12467	0.0290817	down
	410	XPR1	NA	0.461455	-1.11574	0.0233188	down
	411	ENSSSCG00000027352	NA	0.463716	-1.10869	0.0192648	down
	412	TERB2	NA	0.465344	-1.10363	0.00363375	down
	413	HYI	00630(Glyoxylate and dicarboxylate metabolism)	0.46543	-1.10336	0.0270653	down
	414	EIF4EBP2	03013(RNA transport)	0.466883	-1.09887	0.0282342	down
	415	ENSSSCG00000024688	NA	0.467233	-1.09779	0.0457629	down
	416	NDUFA1	00190(Oxidative phosphorylation);05010(Alzheimer's disease);05012(Parkinson's disease);05016(Huntington's disease);04932(Non-alcoholic fatty liver disease (NAFLD))	0.467673	-1.09643	0.0276202	down
	417	CPS1	01200(Carbon metabolism);01230(Biosynthesis of amino acids);00910(Nitrogen metabolism);00250(Alanine, aspartate and glutamate metabolism);00330(Arginine and proline metabolism)	0.469396	-1.09112	0.0322376	down
	418	INPP5F	NA	0.470441	-1.08791	0.0261362	down
	419	PLGRKT	NA	0.472512	-1.08158	0.0353518	down
	420	TET2	NA	0.472979	-1.08015	0.0486941	down
	421	H3F3A	05202(Transcriptional misregulation in cancers);05322(Systemic lupus erythematosus);05034(Alcoholism)	0.473382	-1.07892	0.0123002	down
	422	ENSSSCG00000028406	NA	0.4736	-1.07826	0.0406536	down
	423	ENSSSCG00000002797	01200(Carbon metabolism);01210(2-Oxocarboxylic acid metabolism);01230(Biosynthesis of amino acids);00250(Alanine, aspartate and glutamate metabolism);00270(Cysteine and methionine metabolism);00330(Arginine and proline metabolism);00350(Tyrosine metabolism);00360(Phenylalanine metabolism);00400(Phenylalanine, tyrosine and tryptophan biosynthesis);04975(Fat digestion and absorption)	0.4737	-1.07795	0.033817	down
	424	TMX1	NA	0.474028	-1.07695	0.00144638	down
	425	RPS16	03010(Ribosome)	0.475579	-1.07224	0.0105941	down
	426	ELAVL1	04152(AMPK signaling pathway)	0.477098	-1.06764	0.0251853	down
	427	ENSSSCG00000025315	00450(Selenocompound metabolism);00970(Aminoacyl-tRNA biosynthesis)	0.477175	-1.06741	0.00117486	down
	428	ENSSSCG00000021133	NA	0.478978	-1.06197	0.0132497	down
	429	GBP2	NA	0.479574	-1.06018	0.0242587	down
	430	CDC14B	04110(Cell cycle)	0.479779	-1.05956	0.000321803	down
	431	RMDN3	NA	0.481546	-1.05426	0.00455666	down
	432	ENSSSCG00000022477	NA	0.482296	-1.05201	0.00205776	down
	433	USMG5	NA	0.482745	-1.05067	0.0326718	down
	434	PCDH15	NA	0.483749	-1.04767	0.000182269	down
	435	NCOA2	04919(Thyroid hormone signaling pathway)	0.484469	-1.04552	0.0256771	down
	436	ENSSSCG00000021072	NA	0.486529	-1.0394	0.0146607	down
	437	ENSSSCG00000012881	NA	0.486587	-1.03923	0.0178303	down
	438	NCOA4	05200(Pathways in cancer);05216(Thyroid cancer)	0.487311	-1.03709	0.0416272	down
	439	ENSSSCG00000024029	NA	0.488059	-1.03487	0.0405963	down
	440	ENSSSCG00000025943	NA	0.488538	-1.03346	0.00752177	down
	441	ABHD3	NA	0.488554	-1.03341	0.0172419	down
	442	ENSSSCG00000015667	NA	0.489046	-1.03196	0.0376322	down
	443	C11orf54	NA	0.489076	-1.03187	0.0227107	down
	444	MOCS2	00790(Folate biosynthesis);04122(Sulfur relay system)	0.490439	-1.02785	0.00789417	down
	445	RBPJ	04330(Notch signaling pathway);05203(Viral carcinogenesis);05169(Epstein-Barr virus infection)	0.490954	-1.02634	0.00342715	down
	446	ENSSSCG00000011192	NA	0.491147	-1.02577	0.00278579	down
	447	LAMC1	04151(PI3K-Akt signaling pathway);04512(ECM-receptor interaction);04510(Focal adhesion);05200(Pathways in cancer);05222(Small cell lung cancer);05020(Prion diseases);05146(Amoebiasis);05145(Toxoplasmosis)	0.491615	-1.0244	0.0124484	down
	448	ENSSSCG00000030631	NA	0.491716	-1.0241	0.0122135	down
	449	GLUL	01230(Biosynthesis of amino acids);00630(Glyoxylate and dicarboxylate metabolism);00910(Nitrogen metabolism);00250(Alanine, aspartate and glutamate metabolism);00330(Arginine and proline metabolism);04724(Glutamatergic synapse);04727(GABAergic synapse)	0.492108	-1.02295	0.00113408	down
	450	BROX	NA	0.493169	-1.01985	0.0316988	down
	451	SLC36A1	NA	0.493982	-1.01747	0.0177075	down
	452	ENSSSCG00000008911	NA	0.495647	-1.01261	0.0443914	down
	453	ENSSSCG00000028783	NA	0.496716	-1.00951	0.000432425	down
	454	ENSSSCG00000016291	NA	0.497862	-1.00618	0.0473288	down
	455	NUDT12	NA	0.497909	-1.00604	0.0417164	down
	456	ARCN1	NA	0.49973	-1.00078	0.0312131	down
