# Supplementary material for: Weaning Alters Intestinal Gene Expression Involved in Nutrient Metabolism by Shaping Gut Microbiota in Pigs
Source: Front Microbiol. 2020 Apr 17;11:694. doi: 10.3389/fmicb.2020.00694 (PMC7181064; doi:10.3389/fmicb.2020.00694)
Supplement: Supplementary file 3 [file Data_Sheet_3.xlsx]

## Sheet: Table S5
	Supplementary Table 5. GO enrichment analysis of differentially expressed genes (DEGs) between sucking piglets and weaned piglets.
	Item	GO_ID	GO Term	GO function	Genes	Gene number	P-value
	1	GO:0006810	transport	biological_process	ABCB8;ABCD1;ABCD3;AQP10;ARCN1;CRABP1;ENSSSCG00000005610;ENSSSCG00000007027;ENSSSCG00000010006;ENSSSCG00000021813;ENSSSCG00000025267;ENSSSCG00000026035;ENSSSCG00000027898;FABP1;FABP6;MPC2;OSBPL1A;OSBPL5;SEC23A;SLC1A5;SLC25A16;SLC25A4;SLC35B4;SLC51A;SLC6A4;SLC9A2;TCIRG1	27	0.0267158
	2	GO:0055114	oxidation-reduction process	biological_process	ACAD11;ACADSB;CAT;ENSSSCG00000000214;ENSSSCG00000010488;ENSSSCG00000010855;ENSSSCG00000022526;ENSSSCG00000023044;ENSSSCG00000028431;ENSSSCG00000028896;FDXR;GPD1L;GPX2;HSD11B2;HSD17B11;HSD17B12;IYD;LDHA;P3H2;P4HTM;RETSAT;SOD3;TET2;TMX1	24	0.0159108
	3	GO:0055085	transmembrane transport	biological_process	ABCB8;ABCD1;ABCD3;ENSSSCG00000005610;ENSSSCG00000007027;ENSSSCG00000011256;ENSSSCG00000021813;ENSSSCG00000022578;ENSSSCG00000025267;GPR155;ITPR3;SLC16A9;SLC1A5;SLC24A4;SLC25A16;SLC25A4;SLC35B4;SLC39A13;SLC46A1;SLC46A3;SLC6A4;SLC9A2;TRPV6	23	0.000722969
	4	GO:0008152	metabolic process	biological_process	ACAD11;ACADSB;ENSSSCG00000002624;ENSSSCG00000012901;ENSSSCG00000016312;ENSSSCG00000021723;ENSSSCG00000024029;ENSSSCG00000025609;ENSSSCG00000026131;ENSSSCG00000027458;ENSSSCG00000028204;ENSSSCG00000029944;ENSSSCG00000030013;ENSSSCG00000030645;MOCS3	15	0.0252134
	5	GO:0070588	calcium ion transmembrane transport	biological_process	ENSSSCG00000000921;ENSSSCG00000016470;ENSSSCG00000025713;ENSSSCG00000027898;ITPR3;SLC24A4;TRPV6	7	0.0243972
	6	GO:0034755	iron ion transmembrane transport	biological_process	ENSSSCG00000016040;ENSSSCG00000026081;ENSSSCG00000027157;ENSSSCG00000027221	4	5.1439e-05
	7	GO:0006096	glycolytic process	biological_process	ENSSSCG00000005395;ENSSSCG00000012439;ENSSSCG00000027658;PGK1	4	0.0026723
	8	GO:0051289	protein homotetramerization	biological_process	CAT;FBP1;GBP5;GLS	4	0.00454856
	9	GO:0032088	negative regulation of NF-kappaB transcription factor activity	biological_process	ARRB1;CAT;NR1H4;OTULIN	4	0.0202809
	10	GO:0008637	apoptotic mitochondrial changes	biological_process	ENSSSCG00000031023;GCLC;SLC25A4	3	0.0037306
	11	GO:0006777	Mo-molybdopterin cofactor biosynthetic process	biological_process	ENSSSCG00000001596;MOCS2;MOCS3	3	0.000258798
	12	GO:0035774	positive regulation of insulin secretion involved in cellular response to glucose stimulus	biological_process	ARRB1;MPC2;NR1H4	3	0.00618337
	13	GO:0006807	nitrogen compound metabolic process	biological_process	CPS1;ENSSSCG00000027050;GLUL	3	0.0157845
	14	GO:0032870	cellular response to hormone stimulus	biological_process	ENSSSCG00000021133;ENSSSCG00000028137;NCOA2	3	0.0183337
	15	GO:0071310	cellular response to organic substance	biological_process	CASP3;CLEC3B;SLC6A4	3	0.0183337
	16	GO:0030216	keratinocyte differentiation	biological_process	CASP3;RBPJ;ST14	3	0.0306787
	17	GO:0009636	response to toxic substance	biological_process	AQP10;EPHX1;SLC6A4	3	0.0342998
	18	GO:0030522	intracellular receptor signaling pathway	biological_process	ENSSSCG00000021133;NCOA2;NR1H4	3	0.038132
	19	GO:0048839	inner ear development	biological_process	C1QTNF5;CEBPD;PCDH15	3	0.038132
	20	GO:0015910	peroxisomal long-chain fatty acid import	biological_process	ABCD1;ABCD3	2	0.000903954
	21	GO:0032608	interferon-beta production	biological_process	IRF7;TMEM173	2	0.000903954
	22	GO:0031581	hemidesmosome assembly	biological_process	ITGB4;LAMC1	2	0.000903954
	23	GO:0046168	glycerol-3-phosphate catabolic process	biological_process	ENSSSCG00000000214;GPD1L	2	0.000903954
	24	GO:2001142	nicotinate transport	biological_process	ENSSSCG00000011256;ENSSSCG00000022578	2	0.000903954
	25	GO:0010756	positive regulation of plasminogen activation	biological_process	CLEC3B;PLGRKT	2	0.000903954
	26	GO:0006423	cysteinyl-tRNA aminoacylation	biological_process	CARS;ENSSSCG00000023363	2	0.0026577
	27	GO:0050917	sensory perception of umami taste	biological_process	GNAT1;ITPR3	2	0.00520952
	28	GO:0032324	molybdopterin cofactor biosynthetic process	biological_process	ENSSSCG00000001596;MOCS2	2	0.00520952
	29	GO:0008206	bile acid metabolic process	biological_process	FABP6;NR1H4	2	0.00851
	30	GO:0030889	negative regulation of B cell proliferation	biological_process	CASP3;ENSSSCG00000031023	2	0.00851
	31	GO:0006072	glycerol-3-phosphate metabolic process	biological_process	ENSSSCG00000000214;GPD1L	2	0.00851
	32	GO:0017121	phospholipid scrambling	biological_process	PLSCR3;PLSCR4	2	0.00851
	33	GO:0020027	hemoglobin metabolic process	biological_process	CAT;TET2	2	0.00851
	34	GO:0042058	regulation of epidermal growth factor receptor signaling pathway	biological_process	RHBDF1;RHBDF2	2	0.00851
	35	GO:0006111	regulation of gluconeogenesis	biological_process	FBP1;SLC35B4	2	0.012512
	36	GO:0032963	collagen metabolic process	biological_process	ENSSSCG00000000263;P3H2	2	0.012512
	37	GO:0015721	bile acid and bile salt transport	biological_process	ENSSSCG00000026317;SLC51A	2	0.012512
	38	GO:0050862	positive regulation of T cell receptor signaling pathway	biological_process	CCR7;KCNN4	2	0.0171705
	39	GO:0050708	regulation of protein secretion	biological_process	RHBDF1;RHBDF2	2	0.0171705
	40	GO:0043252	sodium-independent organic anion transport	biological_process	ENSSSCG00000011256;ENSSSCG00000022578	2	0.0224425
	41	GO:0019433	triglyceride catabolic process	biological_process	CPS1;DDHD2	2	0.0224425
	42	GO:0045947	negative regulation of translational initiation	biological_process	EIF4EBP2;ENSSSCG00000022301	2	0.0224425
	43	GO:0007602	phototransduction	biological_process	ARRB1;GNAT1	2	0.0224425
	44	GO:0019532	oxalate transport	biological_process	ENSSSCG00000021813;ENSSSCG00000025267	2	0.0346652
	45	GO:0009725	response to hormone	biological_process	GCLC;GHRL	2	0.0346652
	46	GO:0032481	positive regulation of type I interferon production	biological_process	IRF7;TMEM173	2	0.0346652
	47	GO:0097194	execution phase of apoptosis	biological_process	CASP3;CIDEB	2	0.0415395
	48	GO:1902358	sulfate transmembrane transport	biological_process	ENSSSCG00000021813;ENSSSCG00000025267	2	0.0415395
	49	GO:0009607	response to biotic stimulus	biological_process	ENSSSCG00000021903;ENSSSCG00000028736	2	0.0415395
	50	GO:0045736	negative regulation of cyclin-dependent protein serine/threonine kinase activity	biological_process	CASP3;MEN1	2	0.0415395
	51	GO:0006541	glutamine metabolic process	biological_process	CPS1;GLS	2	0.0415395
	52	GO:0072583	clathrin-dependent endocytosis	biological_process	CLTB;INPP5F	2	0.0415395
	53	GO:0008272	sulfate transport	biological_process	ENSSSCG00000021813;ENSSSCG00000025267	2	0.0415395
	54	GO:0030282	bone mineralization	biological_process	CLEC3B;PKDCC	2	0.0488746
	55	GO:0045004	DNA replication proofreading	biological_process	POLD1	1	0.0301023
	56	GO:0032692	negative regulation of interleukin-1 production	biological_process	NR1H4	1	0.0301023
	57	GO:0046010	positive regulation of circadian sleep/wake cycle, non-REM sleep	biological_process	GHRL	1	0.0301023
	58	GO:0019439	aromatic compound catabolic process	biological_process	EPHX1	1	0.0301023
	59	GO:0001970	positive regulation of activation of membrane attack complex	biological_process	C6	1	0.0301023
	60	GO:0003231	cardiac ventricle development	biological_process	TMEM65	1	0.0301023
	61	GO:0003160	endocardium morphogenesis	biological_process	RBPJ	1	0.0301023
	62	GO:0002863	positive regulation of inflammatory response to antigenic stimulus	biological_process	ENSSSCG00000031023	1	0.0301023
	63	GO:1901297	positive regulation of canonical Wnt signaling pathway involved in cardiac muscle cell fate commitment	biological_process	RBPJ	1	0.0301023
	64	GO:0071417	cellular response to organonitrogen compound	biological_process	NR1H4	1	0.0301023
	65	GO:2000522	positive regulation of immunological synapse formation	biological_process	CCR7	1	0.0301023
	66	GO:0033353	S-adenosylmethionine cycle	biological_process	AHCYL2	1	0.0301023
	67	GO:0006850	mitochondrial pyruvate transport	biological_process	MPC2	1	0.0301023
	68	GO:0051461	positive regulation of corticotropin secretion	biological_process	GHRL	1	0.0301023
	69	GO:0072576	liver morphogenesis	biological_process	TET2	1	0.0301023
	70	GO:0051610	serotonin uptake	biological_process	SLC6A4	1	0.0301023
	71	GO:0030322	stabilization of membrane potential	biological_process	KCNN4	1	0.0301023
	72	GO:2000213	positive regulation of glutamate metabolic process	biological_process	NR1H4	1	0.0301023
	73	GO:1990569	UDP-N-acetylglucosamine transmembrane transport	biological_process	SLC35B4	1	0.0301023
	74	GO:0097056	selenocysteinyl-tRNA(Sec) biosynthetic process	biological_process	ENSSSCG00000025315	1	0.0301023
	75	GO:0090481	pyrimidine nucleotide-sugar transmembrane transport	biological_process	ENSSSCG00000003802	1	0.0301023
	76	GO:0006433	prolyl-tRNA aminoacylation	biological_process	EPRS	1	0.0301023
	77	GO:0002922	positive regulation of humoral immune response	biological_process	CCR7	1	0.0301023
	78	GO:0032600	chemokine receptor transport out of membrane raft	biological_process	ENSSSCG00000031023	1	0.0301023
	79	GO:0034127	regulation of MyD88-independent toll-like receptor signaling pathway	biological_process	IRF7	1	0.0301023
	80	GO:0050973	detection of mechanical stimulus involved in equilibrioception	biological_process	PCDH15	1	0.0301023
	81	GO:0002432	granuloma formation	biological_process	UNC13D	1	0.0301023
	82	GO:2000646	positive regulation of receptor catabolic process	biological_process	PTPN1	1	0.0301023
	83	GO:0010988	regulation of low-density lipoprotein particle clearance	biological_process	NR1H4	1	0.0301023
	84	GO:0031161	phosphatidylinositol catabolic process	biological_process	INPP5F	1	0.0301023
	85	GO:0090232	positive regulation of spindle checkpoint	biological_process	NDRG1	1	0.0301023
	86	GO:0072610	interleukin-12 secretion	biological_process	CCR7	1	0.0301023
	87	GO:0034119	negative regulation of erythrocyte aggregation	biological_process	ENSSSCG00000031023	1	0.0301023
	88	GO:0042103	positive regulation of T cell homeostatic proliferation	biological_process	ENSSSCG00000031023	1	0.0301023
	89	GO:0006542	glutamine biosynthetic process	biological_process	GLUL	1	0.0301023
	90	GO:0052697	xenobiotic glucuronidation	biological_process	ENSSSCG00000016312	1	0.0301023
	91	GO:0038116	chemokine (C-C motif) ligand 21 signaling pathway	biological_process	CCR7	1	0.0301023
	92	GO:0042322	negative regulation of circadian sleep/wake cycle, REM sleep	biological_process	GHRL	1	0.0301023
	93	GO:0045646	regulation of erythrocyte differentiation	biological_process	P4HTM	1	0.0301023
	94	GO:0006957	complement activation, alternative pathway	biological_process	CFD	1	0.0301023
	95	GO:0015783	GDP-fucose transport	biological_process	SLC35B4	1	0.0301023
	96	GO:0006211	5-methylcytosine catabolic process	biological_process	TET2	1	0.0301023
	97	GO:0038161	prolactin signaling pathway	biological_process	PRLR	1	0.0301023
	98	GO:0006570	tyrosine metabolic process	biological_process	IYD	1	0.0301023
	99	GO:0072616	interleukin-18 secretion	biological_process	GBP5	1	0.0301023
	100	GO:0072660	maintenance of protein location in plasma membrane	biological_process	ANK3	1	0.0301023
	101	GO:0009448	gamma-aminobutyric acid metabolic process	biological_process	ABAT	1	0.0301023
	102	GO:0060857	establishment of glial blood-brain barrier	biological_process	MXRA8	1	0.0301023
	103	GO:1901186	positive regulation of ERBB signaling pathway	biological_process	RBPJ	1	0.0301023
	104	GO:0015790	UDP-xylose transport	biological_process	SLC35B4	1	0.0301023
	105	GO:0005991	trehalose metabolic process	biological_process	ENSSSCG00000028204	1	0.0301023
	106	GO:0040013	negative regulation of locomotion	biological_process	GHRL	1	0.0301023
	107	GO:0003290	atrial septum secundum morphogenesis	biological_process	GATA4	1	0.0301023
	108	GO:0002885	positive regulation of hypersensitivity	biological_process	CCR7	1	0.0301023
	109	GO:2001250	positive regulation of ammonia assimilation cycle	biological_process	NR1H4	1	0.0301023
	110	GO:0050706	regulation of interleukin-1 beta secretion	biological_process	CCR7	1	0.0301023
	111	GO:0038115	chemokine (C-C motif) ligand 19 signaling pathway	biological_process	CCR7	1	0.0301023
	112	GO:0034107	negative regulation of erythrocyte clearance	biological_process	ENSSSCG00000031023	1	0.0301023
	113	GO:0090038	negative regulation of protein kinase C signaling	biological_process	GPD1L	1	0.0301023
	114	GO:1900227	positive regulation of NLRP3 inflammasome complex assembly	biological_process	GBP5	1	0.0301023
	115	GO:0055129	L-proline biosynthetic process	biological_process	ENSSSCG00000010855	1	0.0301023
	116	GO:0071709	membrane assembly	biological_process	ANK3	1	0.0301023
	117	GO:0043217	myelin maintenance	biological_process	EPB41L3	1	0.0301023
	118	GO:0045917	positive regulation of complement activation	biological_process	C6	1	0.0301023
	119	GO:0071926	endocannabinoid signaling pathway	biological_process	DAGLA	1	0.0301023
	120	GO:1990264	peptidyl-tyrosine dephosphorylation involved in inactivation of protein kinase activity	biological_process	PTPN1	1	0.0301023
	121	GO:2000526	positive regulation of glycoprotein biosynthetic process involved in immunological synapse formation	biological_process	CCR7	1	0.0301023
	122	GO:0034255	regulation of urea metabolic process	biological_process	NR1H4	1	0.0301023
	123	GO:0060844	arterial endothelial cell fate commitment	biological_process	RBPJ	1	0.0301023
	124	GO:1990108	protein linear deubiquitination	biological_process	OTULIN	1	0.0301023
	125	GO:0097101	blood vessel endothelial cell fate specification	biological_process	RBPJ	1	0.0301023
	126	GO:0018192	enzyme active site formation via cysteine modification to L-cysteine persulfide	biological_process	MOCS3	1	0.0301023
	127	GO:0072615	interleukin-17 secretion	biological_process	NR1H4	1	0.0301023
	128	GO:0019857	5-methylcytosine metabolic process	biological_process	TET2	1	0.0301023
	129	GO:1901189	positive regulation of ephrin receptor signaling pathway	biological_process	RBPJ	1	0.0301023
	130	GO:0035794	positive regulation of mitochondrial membrane permeability	biological_process	HEBP2	1	0.0301023
	131	GO:1903718	cellular response to ammonia	biological_process	CPS1	1	0.0301023
	132	GO:0046014	negative regulation of T cell homeostatic proliferation	biological_process	ENSSSCG00000031023	1	0.0301023
	133	GO:0032649	regulation of interferon-gamma production	biological_process	CCR7	1	0.0301023
	134	GO:0021691	cerebellar Purkinje cell layer maturation	biological_process	ARCN1	1	0.0301023
	135	GO:1902361	mitochondrial pyruvate transmembrane transport	biological_process	MPC2	1	0.0301023
	136	GO:0055002	striated muscle cell development	biological_process	SDC1	1	0.0301023
	137	GO:0007039	protein catabolic process in the vacuole	biological_process	TCIRG1	1	0.0301023
	138	GO:0006710	androgen catabolic process	biological_process	HSD17B11	1	0.0301023
	139	GO:0031001	response to brefeldin A	biological_process	HID1	1	0.0301023
	140	GO:0019677	NAD catabolic process	biological_process	NUDT12	1	0.0301023
	141	GO:0038185	intracellular bile acid receptor signaling pathway	biological_process	NR1H4	1	0.0301023
	142	GO:0048871	multicellular organismal homeostasis	biological_process	ENSSSCG00000000263	1	0.0301023
	143	GO:2000506	negative regulation of energy homeostasis	biological_process	GHRL	1	0.0301023
	144	GO:0046209	nitric oxide metabolic process	biological_process	CPS1	1	0.0301023
	145	GO:0070409	carbamoyl phosphate biosynthetic process	biological_process	CPS1	1	0.0301023
	146	GO:0016020	membrane	cellular_component	ABCB8;ABCD1;ABCD3;ANKRD46;AQP10;ARCN1;BCAM;BRAT1;C1QTNF5;CAT;CCR7;CD33;CD44;CD93;CEBPZOS;CFI;CHTF18;CLEC1A;CLTB;CREB3L1;CREB3L3;CSF1;DAGLA;DDHD2;ELAVL1;ENHO;ENSSSCG00000000371;ENSSSCG00000000613;ENSSSCG00000000808;ENSSSCG00000000921;ENSSSCG00000003011;ENSSSCG00000003802;ENSSSCG00000005260;ENSSSCG00000005610;ENSSSCG00000005927;ENSSSCG00000006455;ENSSSCG00000006768;ENSSSCG00000007027;ENSSSCG0000000…	146	0.0297889
	147	GO:0005777	peroxisome	cellular_component	ABCD1;ABCD3;CAT;NUDT12;PEX11A;TMEM173	6	0.00986169
	148	GO:0005811	lipid particle	cellular_component	ABHD5;CIDEB;CIDEC;HSD17B11	4	0.0133843
	149	GO:0000786	nucleosome	cellular_component	H2AFZ;H3F3A;HIST1H1B;HIST1H4D	4	0.0222895
	150	GO:0005720	nuclear heterochromatin	cellular_component	H2AFZ;HIST1H1B;TNKS1BP1	3	0.00769602
	151	GO:0030659	cytoplasmic vesicle membrane	cellular_component	CLTB;ENSSSCG00000022723;IYD	3	0.0210974
	152	GO:0005778	peroxisomal membrane	cellular_component	ABCD1;CAT;PEX11A	3	0.0421726
	153	GO:0019008	molybdopterin synthase complex	cellular_component	ENSSSCG00000001596;MOCS2	2	0.000903954
	154	GO:0009331	glycerol-3-phosphate dehydrogenase complex	cellular_component	ENSSSCG00000000214;GPD1L	2	0.0026577
	155	GO:0043034	costamere	cellular_component	ANK3;KRT19	2	0.0171705
	156	GO:0031362	anchored component of external side of plasma membrane	cellular_component	ENSSSCG00000031023;FOLR2	2	0.0224425
	157	GO:0000813	ESCRT I complex	cellular_component	ENSSSCG00000027126;VPS37D	2	0.0282871
	158	GO:0060170	ciliary membrane	cellular_component	CLTB;ENSSSCG00000031023	2	0.0346652
	159	GO:0030057	desmosome	cellular_component	ENSSSCG00000027302;JUP	2	0.0488746
	160	GO:0098554	cytoplasmic side of endoplasmic reticulum membrane	cellular_component	PTPN1	1	0.0301023
	161	GO:0071665	gamma-catenin-TCF7L2 complex	cellular_component	JUP	1	0.0301023
	162	GO:0043196	varicosity	cellular_component	DAGLA	1	0.0301023
	163	GO:0035692	macrophage migration inhibitory factor receptor complex	cellular_component	CD44	1	0.0301023
	164	GO:0044599	AP-5 adaptor complex	cellular_component	AP5Z1	1	0.0301023
	165	GO:0032144	4-aminobutyrate transaminase complex	cellular_component	ABAT	1	0.0301023
	166	GO:0016491	oxidoreductase activity	molecular_function	ACADSB;CAT;ENSSSCG00000000214;ENSSSCG00000010488;ENSSSCG00000010855;ENSSSCG00000022526;ENSSSCG00000028431;ENSSSCG00000028896;FDXR;GPD1L;GPX2;HSD11B2;HSD17B12;IYD;LDHA;P3H2;P4HTM;RETSAT;SOD3	19	0.00384052
	167	GO:0005215	transporter activity	molecular_function	AQP10;CRABP1;ENSSSCG00000005610;ENSSSCG00000011256;ENSSSCG00000022578;FABP1;FABP6;SLC25A4;SLC46A1;SLC51A	10	0.0212343
	168	GO:0004252	serine-type endopeptidase activity	molecular_function	CELA2A;CFD;CFI;PCSK4;PRSS23;RHBDF1;RHBDF2;RHBDL1;ST14	9	0.00558773
	169	GO:0005381	iron ion transmembrane transporter activity	molecular_function	ENSSSCG00000016040;ENSSSCG00000026081;ENSSSCG00000027157;ENSSSCG00000027221	4	2.6346e-05
	170	GO:0022857	transmembrane transporter activity	molecular_function	ENSSSCG00000005610;ENSSSCG00000011256;ENSSSCG00000022578;SLC25A16	4	0.0396881
	171	GO:0005388	calcium-transporting ATPase activity	molecular_function	ENSSSCG00000000921;ENSSSCG00000025713;ENSSSCG00000027898	3	0.0134488
	172	GO:0015297	antiporter activity	molecular_function	ENSSSCG00000021813;ENSSSCG00000025267;SLC9A2	3	0.0183337
	173	GO:0016616	oxidoreductase activity, acting on the CH-OH group of donors, NAD or NADP as acceptor	molecular_function	ENSSSCG00000000214;GPD1L;LDHA	3	0.046419
	174	GO:0032052	bile acid binding	molecular_function	FABP6;NR1H4	2	0.00520952
	175	GO:0005324	long-chain fatty acid transporter activity	molecular_function	ABCD1;ABCD3	2	0.000903954
	176	GO:0004618	phosphoglycerate kinase activity	molecular_function	ENSSSCG00000012439;PGK1	2	0.000903954
	177	GO:0090416	nicotinate transporter activity	molecular_function	ENSSSCG00000011256;ENSSSCG00000022578	2	0.000903954
	178	GO:0004367	glycerol-3-phosphate dehydrogenase [NAD+] activity	molecular_function	ENSSSCG00000000214;GPD1L	2	0.000903954
	179	GO:0004817	cysteine-tRNA ligase activity	molecular_function	CARS;ENSSSCG00000023363	2	0.0026577
	180	GO:0008190	eukaryotic initiation factor 4E binding	molecular_function	EIF4EBP2;ENSSSCG00000022301	2	0.012512
	181	GO:0017128	phospholipid scramblase activity	molecular_function	PLSCR3;PLSCR4	2	0.012512
	182	GO:0015643	toxic substance binding	molecular_function	ENSSSCG00000021348;ENSSSCG00000024876	2	0.012512
	183	GO:0015347	sodium-independent organic anion transmembrane transporter activity	molecular_function	ENSSSCG00000011256;ENSSSCG00000022578	2	0.0171705
	184	GO:0035497	cAMP response element binding	molecular_function	CREB3L1;CREB3L3	2	0.0282871
	185	GO:0008483	transaminase activity	molecular_function	ABAT;ENSSSCG00000002797	2	0.0282871
	186	GO:0043531	ADP binding	molecular_function	ENSSSCG00000021098;GCLC	2	0.0346652
	187	GO:0019531	oxalate transmembrane transporter activity	molecular_function	ENSSSCG00000021813;ENSSSCG00000025267	2	0.0346652
	188	GO:0015116	sulfate transmembrane transporter activity	molecular_function	ENSSSCG00000021813;ENSSSCG00000025267	2	0.0346652
	189	GO:0003995	acyl-CoA dehydrogenase activity	molecular_function	ACAD11;ACADSB	2	0.0415395
	190	GO:0005184	neuropeptide hormone activity	molecular_function	PYY;TRH	2	0.0415395
	191	GO:0008271	secondary active sulfate transmembrane transporter activity	molecular_function	ENSSSCG00000021813;ENSSSCG00000025267	2	0.0415395
	192	GO:0016922	ligand-dependent nuclear receptor binding	molecular_function	ENSSSCG00000021133;NCOA2	2	0.0415395
	193	GO:0042578	phosphoric ester hydrolase activity	molecular_function	FBP1;INPP5F	2	0.0415395
	194	GO:0015301	anion:anion antiporter activity	molecular_function	ENSSSCG00000021813;ENSSSCG00000025267	2	0.0488746
	195	GO:0009982	pseudouridine synthase activity	molecular_function	PUSL1;RPUSD1	2	0.0488746
	196	GO:0000982	transcription factor activity, RNA polymerase II core promoter proximal region sequence-specific binding	molecular_function	IRF7;RBPJ	2	0.0488746
	197	GO:0015106	bicarbonate transmembrane transporter activity	molecular_function	ENSSSCG00000021813;ENSSSCG00000025267	2	0.0488746
	198	GO:0035529	NADH pyrophosphatase activity	molecular_function	NUDT12	1	0.0301023
	199	GO:0035758	chemokine (C-C motif) ligand 21 binding	molecular_function	CCR7	1	0.0301023
	200	GO:0004320	oleoyl-[acyl-carrier-protein] hydrolase activity	molecular_function	ENSSSCG00000023044	1	0.0301023
	201	GO:0061507	cyclic-GMP-AMP binding	molecular_function	TMEM173	1	0.0301023
	202	GO:0042165	neurotransmitter binding	molecular_function	NIPSNAP1	1	0.0301023
	203	GO:0004087	carbamoyl-phosphate synthase (ammonia) activity	molecular_function	CPS1	1	0.0301023
	204	GO:0004317	3-hydroxypalmitoyl-[acyl-carrier-protein] dehydratase activity	molecular_function	ENSSSCG00000023044	1	0.0301023
	205	GO:0004088	carbamoyl-phosphate synthase (glutamine-hydrolyzing) activity	molecular_function	CPS1	1	0.0301023
	206	GO:0000210	NAD+ diphosphatase activity	molecular_function	NUDT12	1	0.0301023
	207	GO:0004482	mRNA (guanine-N7-)-methyltransferase activity	molecular_function	ENSSSCG00000027352	1	0.0301023
	208	GO:0000016	lactase activity	molecular_function	ENSSSCG00000030013	1	0.0301023
	209	GO:0005330	dopamine:sodium symporter activity	molecular_function	SLC6A4	1	0.0301023
	210	GO:0016608	growth hormone-releasing hormone activity	molecular_function	GHRL	1	0.0301023
	211	GO:0016785	transferase activity, transferring selenium-containing groups	molecular_function	ENSSSCG00000025315	1	0.0301023
	212	GO:0004781	sulfate adenylyltransferase (ATP) activity	molecular_function	PAPSS2	1	0.0301023
	213	GO:0004096	catalase activity	molecular_function	CAT	1	0.0301023
	214	GO:0051870	methotrexate binding	molecular_function	FOLR2	1	0.0301023
	215	GO:0038181	bile acid receptor activity	molecular_function	NR1H4	1	0.0301023
	216	GO:0005335	serotonin:sodium symporter activity	molecular_function	SLC6A4	1	0.0301023
	217	GO:0042292	URM1 activating enzyme activity	molecular_function	MOCS3	1	0.0301023
	218	GO:0004356	glutamate-ammonia ligase activity	molecular_function	GLUL	1	0.0301023
	219	GO:0034595	phosphatidylinositol phosphate 5-phosphatase activity	molecular_function	INPP5F	1	0.0301023
	220	GO:0005457	GDP-fucose transmembrane transporter activity	molecular_function	SLC35B4	1	0.0301023
	221	GO:0016229	steroid dehydrogenase activity	molecular_function	HSD17B11	1	0.0301023
	222	GO:1902122	chenodeoxycholic acid binding	molecular_function	NR1H4	1	0.0301023
	223	GO:0038121	C-C motif chemokine 21 receptor activity	molecular_function	CCR7	1	0.0301023
	224	GO:0004315	3-oxoacyl-[acyl-carrier-protein] synthase activity	molecular_function	ENSSSCG00000023044	1	0.0301023
	225	GO:0004020	adenylylsulfate kinase activity	molecular_function	PAPSS2	1	0.0301023
	226	GO:0004319	enoyl-[acyl-carrier-protein] reductase (NADPH, B-specific) activity	molecular_function	ENSSSCG00000023044	1	0.0301023
	227	GO:0016296	palmitoyl-[acyl-carrier-protein] hydrolase activity	molecular_function	ENSSSCG00000023044	1	0.0301023
	228	GO:0004925	prolactin receptor activity	molecular_function	PRLR	1	0.0301023
	229	GO:0032050	clathrin heavy chain binding	molecular_function	CLTB	1	0.0301023
	230	GO:0061604	molybdopterin-synthase sulfurtransferase activity	molecular_function	MOCS3	1	0.0301023
	231	GO:0016295	myristoyl-[acyl-carrier-protein] hydrolase activity	molecular_function	ENSSSCG00000023044	1	0.0301023
	232	GO:0005325	peroxisomal fatty-acyl-CoA transporter activity	molecular_function	ABCD1	1	0.0301023
	233	GO:0008903	hydroxypyruvate isomerase activity	molecular_function	HYI	1	0.0301023
	234	GO:0005462	UDP-N-acetylglucosamine transmembrane transporter activity	molecular_function	SLC35B4	1	0.0301023
	235	GO:0016297	acyl-[acyl-carrier-protein] hydrolase activity	molecular_function	ENSSSCG00000023044	1	0.0301023
	236	GO:0035438	cyclic-di-GMP binding	molecular_function	TMEM173	1	0.0301023
	237	GO:0004312	fatty acid synthase activity	molecular_function	ENSSSCG00000023044	1	0.0301023
	238	GO:0035757	chemokine (C-C motif) ligand 19 binding	molecular_function	CCR7	1	0.0301023
	239	GO:0004827	proline-tRNA ligase activity	molecular_function	EPRS	1	0.0301023
	240	GO:0017099	very-long-chain-acyl-CoA dehydrogenase activity	molecular_function	ACAD11	1	0.0301023
	241	GO:0004608	phosphatidylethanolamine N-methyltransferase activity	molecular_function	PEMT	1	0.0301023
	242	GO:0015039	NADPH-adrenodoxin reductase activity	molecular_function	FDXR	1	0.0301023
	243	GO:0036143	kringle domain binding	molecular_function	CLEC3B	1	0.0301023
	244	GO:0004313	[acyl-carrier-protein] S-acetyltransferase activity	molecular_function	ENSSSCG00000023044	1	0.0301023
	245	GO:0003867	4-aminobutyrate transaminase activity	molecular_function	ABAT	1	0.0301023
	246	GO:0005464	UDP-xylose transmembrane transporter activity	molecular_function	SLC35B4	1	0.0301023
	247	GO:0034596	phosphatidylinositol phosphate 4-phosphatase activity	molecular_function	INPP5F	1	0.0301023
	248	GO:0051786	all-trans-retinol 13,14-reductase activity	molecular_function	RETSAT	1	0.0301023
	249	GO:0004316	3-oxoacyl-[acyl-carrier-protein] reductase (NADPH) activity	molecular_function	ENSSSCG00000023044	1	0.0301023
	250	GO:0008296	3'-5'-exodeoxyribonuclease activity	molecular_function	POLD1	1	0.0301023
	251	GO:0004555	alpha,alpha-trehalase activity	molecular_function	ENSSSCG00000028204	1	0.0301023
	252	GO:0061605	molybdopterin-synthase adenylyltransferase activity	molecular_function	MOCS3	1	0.0301023
	253	GO:0038117	C-C motif chemokine 19 receptor activity	molecular_function	CCR7	1	0.0301023
	254	GO:0033961	cis-stilbene-oxide hydrolase activity	molecular_function	EPHX1	1	0.0301023
